# Supplementary material for: Sarcopenia modelling by portal vein ligation inducing hyperammonemia in rats
Source: PLoS One. 2025 Nov 21;20(11):e0337178. doi: 10.1371/journal.pone.0337178 (PMC12637888; doi:10.1371/journal.pone.0337178)
Supplement: S1 File — This file provides the numerical data from the experimental study. Sheet “Blood ammonia” includes data on ammonia measurement with post hoc sample size re-estimation with respect to these results. Sheet “Mass or organs” represents data on weighing the liver and spleen immediately after the animal sacrification with post hoc sample size re-estimation for this parameter. Sheet “Morphometric values” shows the means of numerical data for the records of cell count in morphometric study at histological slides of skeletal muscles, spleen, and cerebral cortex. Sheet “Pilot, sample size estimation” provides details about initial calculations for primary definition of the sample size. (XLSX) [file pone.0337178.s001.xlsx]

## Sheet: Blood ammonia
Venous blood; three measurements per animal at any timepoint						Sample size: 30 days
Control (n = 6)			Experimental (n = 6)			Standard deviation (σ)
20 min	1 h	30 days	20 min	1 h	30 days	6.66117	10.5725
32.3	38.3	31.1	54.4	53.1	70.2	Zα/2+Zβ	1.78
46.4	44.8	47.3	55.6	88.9	59.2	Means
38.5	93.2	33.6	68.4	95.1	81.1	38.7778	69.9
39.2	84.7	47.6	33.9	51.7	71.4	Mean differences
43.6	42.9	31.5	48.1	56.1	58.4	δ	-31.1222
33.5	69.4	39.2	51.6	53.2	81.2	Sample size estimation
34.7	41.5	31.6	52.7	92.5	59.3	n	0.73128
33.6	57.5	37.2	66.4	53.1	59.2
40.3	94.2	33.7	42.5	53.7	71.3
35.3	89.7	46.5	59.1	86.9	61.6
41.5	54.1	38.4	34.2	91.2	82.5
38.4	56.9	47.1	64.5	52.6	81.3
36.8	55.2	45.5	37.4	58.1	82.3
36.7	88.1	31.2	56.2	58.4	67.2
45.2	89.1	37.6	38.1	57.6	57.1
36.9	59.1	48.5	66.8	61.8	87.3
33.7	88.5	39.2	37.8	68.5	56.4
40.8	53.1	31.2	38.5	91.7	71.2

## Sheet: Mass of organs
Liver		Spleen
Control group (n = 6), g	Experimental group (n = 6), g	Control group (n = 6), g	Experimental group (n = 6), g
10.265	7.529	0.287	1.009
11.489	6.91	0.278	1.242
9.644	7.279	0.312	0.855
11.384	6.872	0.356	1.213
10.695	6.943	0.369	1.081
10.713	6.512	0.3	1.063
Sample size, post-calculation		Sample size, post-calculation
Standard deviation (σ)		Standard deviation (σ)
0.692086	0.35305	0.0373095	0.141309
Zα/2+Zβ	1.78	Zα/2+Zβ	1.78
Means		Means
10.6983	7.0075	0.317	1.07717
Mean differences		Mean differences
δ	3.69083	δ	-0.760167
Sample size estimation		Sample size estimation
n	0.057982	n	0.218973

## Sheet: Morphometric values
Muscle fiber width, μm		Hemosiderin deposition in the spleen, %		NeuN-positive cells
Control group	Experimental group	Control group	Experimental group	Control group	Experimental group
34.9	23.9	0	18.2	13	8
28.9	23.5	0	19.3	10	5
31.8	21.4	0	17.7	11	6
36.2	18.5	0	21.3	13	6
35	21.2	0	22	15	13
34.8	17.1	0	19.7	14	12
27.4	14.8	0	17.9	9	9
26.2	21.8	0	18	8	8
24.3	22.1	0	17	12	3
24.5	22.2	0	19	13	5
32.8	19.4	0	18.7	11	7
33.2	23	0	20.1	12	6
32.7	18.3	0	17.5	14	8
31.9	22.3	0	18	14	10
27.6	20	0	20	16	11
30.2	20.7	0	18.3	15	9
33.7	21.3	0	18	13	8
28.6	17.8	0	19.5	14	5
30.1	15.4	0	17.8	11	6
29.8	18.8	0	19	12	7
Sample size, post-calculation		Sample size, post-calculation		Sample size, post-calculation
Standard deviation (σ)		Standard deviation (σ)		Standard deviation (σ)
3.54447	2.59146	0	1.29147	2.06474	2.54227
Zα/2+Zβ	1.78	Zα/2+Zβ	1.78	Zα/2+Zβ	1.78
Means		Means		Means
30.73	20.175	0	18.85	12.5	7.6
Mean differences		Mean differences		Mean differences
δ	10.555	δ	-18.85	δ	4.9
Sample size estimation		Sample size estimation		Sample size estimation
n	0.381981	n	0.0297451	n	1.70578

## Sheet: Pilot, sample size calculation
Muscle fiber width, μm (pilot animals; n pilot = 2)
Control group	Experimental group
34.9	23.9
28.9	23.5
31.8	21.4	σ, maximal standard deviation
36.2	18.5	Zα	1.96
35	21.2	Zβ	0.8
34.8	17.1	δ, difference between the groups
Standard deviation (σ)
2.7269	2.69419
Zα/2+Zβ	1.78
Means
33.6	20.9333
Mean differences
δ	12.6667
Sample size estimation
n	0.286683
